# Supplementary material for: Investigating the Impact of Vitamin A and Amino Acids on Immune Responses in Celiac Disease Patients
Source: Diseases. 2024 Jan 1;12(1):13. doi: 10.3390/diseases12010013 (PMC10814138; doi:10.3390/diseases12010013)
Supplement: Supplementary file 1 [file diseases-12-00013-s001.zip]

Archive with 1 entries (1 files):
- diseases-2632688-supplementary.pdf
